# Supplementary material for: Correlation between the mutation rates for ampC derepression and species or ampC genotypes in Enterobacter cloacae complex
Source: BMC Microbiol. 2025 Sep 24;25:581. doi: 10.1186/s12866-025-04310-y (PMC12461982; doi:10.1186/s12866-025-04310-y)
Supplement: Supplementary file 1 — Supplementary Material 1. [file 12866_2025_4310_MOESM1_ESM.xlsx]

## Sheet: Sheet1
NO	Strain	Date	mutation rate	hsp60	ampC
1	A1461	20230119	6.73e-08	E.hormaechei	ACT86/85
2	A4252	20230119	2.35e-09	E.kobei	ACT28/51
3	A4239	20230118	4.86e-10	E.roggenkampii	MIR15/8
4	D1200	20230116	2.51e-09	E.hormaechei	ACT36/24
5	A161	20230103	8.76e-09	E.hormaechei	ACT86/85
6	D4001	20221231	1.47e-09	E.hormaechei	ACT86/85
7	A4126	20230109	6.99e-08	E.hormaechei	ACT73/30
8	D132	20230102	1.84e-07	E.hormaechei	ACT36/24
9	D49	20221201	5.55e-08	E.kobei	ACT86/85
10	D1852	20221118	9.54e-08	E.hormaechei	ACT66
11	D5102	20221125	1.49e-09	E.hormaechei	ACT-17
12	A290	20221207	2.54e-08	E.hormaechei	ACT94
13	B1359	20221126	9.23e-10	E.roggenkampii	MIR17
14	A497	20221112	7.21e-10	E.hormaechei	ACT19
15	D711	20221107	1.52e-08	E.hormaechei	ACT23
16	A4274	20221031	8.5e-08	E.bugandensis	ACT80/76
17	D4242	20221107	3.97e-07	E.cloacae	MIR23
18	A4120	20221114	8.8e-10	E.hormaechei	ACT86/85
19	A557	20221114	3.32e-08	E.hormaechei	ACT86/85
20	D4327	20221010	6.74e-09	E.hormaechei	ACT86/85
21	D1067	20211012	2.99e-10	E.hormaechei	ACT86/85
22	D1319	20220913	9.02e-08	E.hormaechei	ACT86/85
23	D4333	20220908	8.31e-09	E.hormaechei	ACT84/83
24	D2083	20220921	3.64e-08	E.roggenkampii	MIR23
25	B1052	20220922	3.93e-08	E.hormaechei	ACT84/83
26	D5208	20220929	1.05e-07	E.hormaechei	ACT86/85
27	A650	20221017	1.07e-07	E.hormaechei	ACT36/24
28	D2191	20221024	3.28e-07	E.roggenkampii	MIR15
29	A493	20221014	1.29e-08	E.hormaechei	ACT36/24
30	D1085	20221012	4.46e-09	E.bugandensis	ACT80
31	D1781	20221019	1.38e-08	E.hormaechei	ACT42/40
32	B796	20220918	2.76e-09	E.hormaechei	ACT37
33	D2156	20220818	8.94e-10	E.hormaechei	ACT86/85
34	D5441	20220831	4.34e-08	E.hormaechei	ACT73/70
35	F646	20230112	3.01e-08	E.hormaechei	ACT94
36	A894	20220820	1.92e-09	E.hormaechei	ACT86/85
37	B4053	20221207	1.62e-08	E.asburiae	ACT38/29
38	D2849	20221128	7.59e-07	E.hormaechei	ACT23
39	D4229	20221206	6.06e-10	E.hormaechei	ACT86/85
40	B182	20221204	9.98e-08	E.hormaechei	ACT23
41	D4271	20221207	2.23e-08	E.hormaechei	ACT86/85
42	A290	20221205	1.58e-06	E.hormaechei	ACT94
43	A807	20221219	7.7e-09	E.hormaechei	ACT86/85
44	D5276	20221129	3.43e-08	E.cloacae	ACT94
45	D2229	20220818	1.29e-08	E.bugandensis	ACT80/76
46	D1594	20221215	5.87e-08	E.ludwigii	ACT94
47	D4592	20221216	1.76e-06	E.hormaechei	ACT94
48	A724	20220816	3.3e-09	E.roggenkampii	MIT9/1
49	D5422	20220831	2.45e-07	E.kobei	ACT58
50	A1014	20220823	2.03e-09	E.cloacae	ACT94
51	A379	20220809	7.7e-09	E.kobei	ACT28/51
52	D4448	20220810	9.998e-09	E.hormaechei	ACT86/85
53	D2803	20220823	6.78e-09	E.hormaechei	ACT86/85
54	A4237	20220825	4.95e-08	E.asburiae	ACT34/105
55	D5317	20221130	7.96e-09	E.cloacae	ACT94
56	A1296	20221128	2.71e-08	E.bugandensis	ACT49
57	A212	20210908	7.04e-08	E.bugandensis	ACT78
58	D4607	20210915	1.12e-07	E.mori	ACT-48
59	A114	20211007	2.94e-08	E.hormaechei	ACT68
60	A703	20210924	5.91e-08	E.hormaechei	ACT86/85
61	B4051	20210906	4.83e-08	E.bugandensis	ACT80
62	A4203	20211118	1.58e-08	E.bugandensis	ACT-49
63	D1479	20211113	2.15e-08	E.roggenkampii	MIR2/7
64	A747	20211223	1.2e-08	E.asburiae	ACT68
65	A4075	20211207	7.26e-09	E.cloacae	CMH-3
66	D1491	20210914	3.36e-08	E.cloacae	ACT86/85
67	A149	20211206	7.62e-09	E.hormaechei	ACT86/85
68	A4194	20211218	1.38e-08	E.hormaechei	ACT36/24
69	B145	20211006	2.17e-07	E.sichuanensis	MIR-23
70	B4251	20210930	2.57e-09	E.hormaechei	ACT16/25
71	D4701	20210917	3.28e-08	E.roggenkampii	MIR23
72	A613	20210922	8.76e-09	E.roggenkampii	MIR5/8
73	B186	20211008	7.63e-11	E.roggenkampii	MIR23
74	A4256	20211123	1.05e-08	E.hormaechei	ACT73/70
75	A4143	20211018	1.17e-08	E.hormaechei	ACT-61
76	D4631	20210916	1.13e-08	E.hormaechei	ACT73/70
77	A601	20211119	1.21e-08	E.asburiae	ACT68
78	D5164	20210930	3.26e-09	E.roggenkampii	MIR-3
79	B712	20211020	7.13e-09	E.hormaechei	ACT86/85
80	D1978	20211219	2.89e-11	E.bugandensis	ACT29
81	D4183	20211104	2.51e-08	E.bugandensis	ACT80/76
82	A4096	20211209	1.65e-08	E.hormaechei	ACT86/85
83	A340	20211213	2.81e-09	E.hormaechei	ACT86/85
84	A119	20211205	3.32e-09	E.roggenkampii	MIR23
85	D343	20211102	6.97e-09	E.hormaechei	ACT86/85
86	D4607	20211215	1.2e-08	E.cloacae	CMH-5
87	D945	20211108	1.01e-07	E.hormaechei	ACT-17
88	A1014	20220823	5.71e-08	E.cloacae	CMH-1
89	D5276	20221129	4.04e-08	E.cloacae	CMH-1
90	A395	20220711	1.41e-08	E.cloacae	CMH-6
